# Supplementary material for: Deciphering the Role of ADAMTS6 in the Epithelial–Mesenchymal Transition of Lung Adenocarcinoma Cells
Source: Int J Mol Sci. 2025 Dec 8;26(24):11850. doi: 10.3390/ijms262411850 (PMC12732811; doi:10.3390/ijms262411850)
Supplement: Supplementary file 1 [file ijms-26-11850-s001.zip]

Archive with 1 entries (1 files):
- Suplementary materials_FINAL.pdf
